# Supplementary material for: The Clinical Impact of SARS-CoV-2 on Hypertrophic Cardiomyopathy
Source: J Cardiovasc Dev Dis. 2024 Mar 29;11(4):104. doi: 10.3390/jcdd11040104 (PMC11050677; doi:10.3390/jcdd11040104)
Supplement: Supplementary file 1 [file jcdd-11-00104-s001.zip]

Archive with 1 entries (1 files):
- jcdd-2893118-supplementary.pdf
